# Supplementary material for: Construction and validation of an immune infiltration-related risk model for predicting prognosis and immunotherapy response in low grade glioma
Source: BMC Cancer. 2023 Aug 5;23:727. doi: 10.1186/s12885-023-11222-5 (PMC10403952; doi:10.1186/s12885-023-11222-5)
Supplement: Supplementary file 12 — Additional file 12: Table S1. Clinicopathological information of CMU glioma samples. [file 12885_2023_11222_MOESM12_ESM.xlsx]

## Sheet: Sheet1
Samples (n = 30 )	Sample NO.	Grade	Gender	Age (year)	IIS risk score
WHO grade II ( n = 11)	G26464	2	M	63	4.59265
	G20975	2	F	52	-4.28197
	G22759	2	M	26	-2.20743
	G23871	2	F	65	0.784248
	G27238	2	M	47	1.51526
	G27955	2	M	53	2.48786
	G21560	2	F	60	6.849
	G25528	2	M	38	-2.84725
	G25237	2	M	42	-14.3337
	G21570	2	F	61	1.89086
	G20007	2	M	64	-6.45396
WHO grade III ( n = 19)	G34307	3	M	70	-2.22969
	G31411	3	F	49	3.25502
	G30522	3	F	62	11.8075
	G31325	3	M	71	8.80059
	G30606	3	M	35	1.37188
	G39158	3	M	52	16.3021
	G31743	3	M	52	-1.48722
	G39350	3	M	37	22.4027
	G32077	3	M	67	24.2576
	G36710	3	F	35	3.19994
	G32238	3	M	67	22.6422
	G31103	3	M	61	2.60863
	G30866	3	F	49	6.32861
	G36622	3	F	62	0.0827025
	G30609	3	F	30	0.635003
	G33160	3	F	33	11.3199
	G33086	3	F	63	-0.720628
	G36442	3	F	51	0.892261
	G30955	3	F	46	2.60739
