# Supplementary material for: Construction and validation of an immune infiltration-related risk model for predicting prognosis and immunotherapy response in low grade glioma
Source: BMC Cancer. 2023 Aug 5;23:727. doi: 10.1186/s12885-023-11222-5 (PMC10403952; doi:10.1186/s12885-023-11222-5)
Supplement: Supplementary file 14 — Additional file 14: Table S3. Overlapping DEGs between Cluster I and Cluster IV in the TCGA and CGGA 325 RNA-seq datasets. [file 12885_2023_11222_MOESM14_ESM.xlsx]

## Sheet: Sheet1
TCGA seq, LGG, Cluster I	CGGA seq 325, LGG, Cluster I	TCGA seq, LGG, Cluster IV	CGGA seq 325, LGG, Cluster IV
WIF1	GKAP1	TNFSF12.TNFSF13	CLU
PSD	UHRF1BP1L	ABCC3	GFAP
SYT1	NOVA2	CHI3L1	B2M
SYNPR	MN1	HLA.DQA2	FTL
SNAP91	CLVS2	LTF	TMSB4X
CRHR1	NR2C2	CHI3L2	CD74
ALOX12B	KLHL42	CXCL10	ACTB
LOC440040	KCNH8	EMR1	VIM
EPHA10	ZNF197	HLA.DQA1	FTH1
SSTR3	CUX2	SPOCD1	GAPDH
CAMK4	ZNF737	NAPSB	TMSB10
RYR2	DENND5B	FCGBP	SERPINA3
CLEC4GP1	KIAA1549	CSTA	SOD2
MYOD1	DOK4	SERPINA3	S100A6
MAP7D2	TMEM63C	GBP5	C3
IGFN1	TBC1D24	CD163	MYL6
GABRA3	CHRNA4	HLA.DQB2	HLA-DRA
CELF3	GRIN2C	GZMK	CD63
NEUROD2	YPEL1	CD2	TPT1
SHANK1	PTPN4	HAMP	HLA-B
PNMA5	UNC13C	GZMA	LGALS1
HPCA	ZNF770	GPR65	CTSB
SEZ6L	DDX51	CD3E	HLA-A
CNTNAP5	DAGLA	RNASE2	IGFBP7
SLC4A10	SSTR1	CP	APOC1
CHRNA2	PIGCP1	CD48	C1QB
SV2B	SGSM1	HLA.DOA	TIMP1
OLFM3	KLF12	CD3D	HLA-DPA1
CDH18	TMEM178B	CIITA	PSAP
NRGN	LINC00403	TYMP	IFITM3
PAK7	TTBK1	SCIN	CHI3L2
GRIN3A	DMRTC1B	HLA.DRA	UBC
ZMAT4	SLC12A6	HOXA10	C1QC
PTPN5	KCNT1	PTPN7	MT2A
RAB3C	RP5-1024G6.8	PDPN	FOS
G6PC2	PPP1R9A	GPR82	CTSD
ICAM5	KIAA1107	CLEC5A	ANXA2
TMEM155	BRPF3	CCR2	C1QA
SLC6A17	TNRC6C	TREM1	A2M
RXFP1	RP11-571M6.8	CCR5	IFI6
NELL1	RP11-728F11.4	HLA.DRB5	HSPB1
TMEM130	RNF103	HLA.DRB1	S100A10
GRIP2	UBR3	FCGR2B	SAT1
GABRB3	UNKL	ADAM6	C1R
PTPRT	CACNG8	SERPINA1	S100A11
SOHLH1	AADAT	FCGR2C	CNN3
JPH3	TSC1	HLA.DPB1	ENO1
CABP1	ACVR1B	ANKRD22	PFN1
CPLX1	FAM120B	PLAC8	CCL2
CDH22	SCN8A	HPD	CALR
KSR2	LRTM2	GAPT	C4A
SYT2	SNX32	CLEC12A	OAZ1
PRKCG	C5orf30	MS4A6A	EFEMP1
LOC157627	AFF3	HLA.DPA1	IGFBP2
TLX1	RFX7	FCGR3A	ANXA1
LOC283392	PHF21B	CXCL9	HLA-E
SHANK2	LMTK3	SERPINA5	TYROBP
VSNL1	ZCCHC14	S100A3	PKM
KIAA1644	GUF1	HLA.DQB1	LAPTM5
LOC285696	FAN1	IFI30	NPC2
LOC285780	CCDC85C	S100A4	GPX1
CLEC2L	ATRN	ANXA1	FLNA
TBR1	AXIN2	CXCR6	SERF2
GAD2	EFR3B	HLA.DRB6	TAGLN2
CLVS2	SEMA4A	FPR3	JUNB
FADS6	SPRN	LYZ	ANXA5
GPR6	ASH1L	SRPX2	ZFP36
MAL2	MICU3	HSPA7	C4B
CREG2	TUBGCP4	CD74	LDHA
CAMK1G	LRRC37A4P	IDO1	FCGR3A
ABCC8	FHOD3	PDCD1LG2	UBA52
SYN1	LRRC1	MSR1	ITM2B
STMN2	SS18L1	SLC11A1	RHOC
CCK	DPP8	HOXA7	PRDX1
SULT4A1	NELL1	CD69	EGR1
TMEM151B	AMZ1	SLC47A2	FCER1G
HECW1	PARD6A	CCL5	CD14
WNT7B	GPATCH8	TRPM8	PTMA
GRM4	DOPEY1	GBP2	HLA-DRB1
GJB6	DCUN1D2	BATF	CD68
CRYM	ZNF292	LILRB3	AEBP1
KCNH7	SLITRK5	BCL2A1	HLA-DPB1
CKMT1A	CDH18	MYO1G	IFI30
CDK5R2	PPP2R2D	KYNU	SQSTM1
UNC13C	GBF1	ITK	GSN
CCKBR	DOK6	TNFRSF12A	LGALS3BP
CSMD3	ZNF74	CXCR3	CTSZ
SLC32A1	CTD-2196E14.4	CARD16	PPIB
SLC8A2	GRIK4	ITGAL	CD9
KLK7	B4GALT6	C3	CD99
GABRB2	SMPD3	CD96	CLIC1
FAM19A1	MGAT4C	SLAMF7	MS4A6A
FAM19A2	TRAPPC6B	KLRB1	P4HB
RPH3A	LINC00643	TLR8	HLA-C
ELAVL2	FBXL17	SLAMF8	SERPING1
SYN2	HRH3	APOL4	ARHGDIB
NGB	UNC79	LCK	MSN
STYK1	LINC00086	IL2RB	CYBA
CBLN1	CEP68	HLA.DMB	AIF1
C1QL3	ZRANB1	PTPN22	TNC
GNG13	RUFY2	MMEL1	NEAT1
KCNIP2	CAMSAP3	EMP3	CLIC4
GLRA3	DNAJC18	GBP1	TPM4
KIAA1239	KBTBD6	C1R	ZYX
CBLN2	B3GALT2	TLR2	MAOB
LRTM2	CAMK4	DAPP1	JUN
CALY	NICN1	PLAU	APLNR
SNAP25	PPP1R26	FPR1	CD59
CKMT1B	KIAA1467	SIGLEC7	HSP90B1
SLC1A6	FBXL19	CCL2	RNASET2
SYCE1	MIB1	ACPP	OST4
GPR22	FGF14	DENND2D	NME1-NME2
C2orf85	HSF2	IL2RG	GRN
SCRT2	CNNM3	SLAMF6	SRGN
TMEM196	RNF165	SIT1	CAPG
CHRM1	BAIAP2-AS1	SIGLEC9	C1S
ZFR2	CTD-2196E14.9	HLA.DMA	PDPN
SLC30A3	LONRF2	PLA2G2A	BST2
MPPED1	ZNF91	ARHGAP15	CD151
ST8SIA3	WDFY3-AS2	C10orf81	MYL12A
KCNK3	PHF6	HOXA1	PDIA3
CELF4	RP13-514E23.1	LEFTY2	HLA-DMA
NEFL	ICA1L	MYBPH	GNAI2
HCN1	UNC80	CLEC17A	LAMB2
MCHR2	KIAA0430	ALOX5AP	APOC2
CHGB	INPP5A	CLEC10A	IFI27
SLC17A7	CBR4	METTL7B	ARPC1B
11-Mar	CACNG2	NCF1	ARPC3
SLC12A5	VWA5B2	FCGR2A	GADD45B
CAMK2A	RNF38	ST14	PLTP
EIF4E1B	KIAA1244	NNMT	HSPA5
PRMT8	CAMSAP1	FAM26F	ACTN1
DACH2	SMIM18	SLC34A2	ATP6V0E1
TRHDE	C6orf3	C1QB	ITGB1
RIMS2	ASF1A	COL1A1	CTSL
GABRA4	SLITRK1	CFI	EMP3
DDN	MAGEE1	GZMH	COTL1
SPHKAP	KLC4	CTSW	CAPNS1
PACSIN1	TMEM136	GPR84	IFITM2
SNCB	SLC1A6	LAIR1	TREM2
TNNT2	MTMR7	NCF1C	TPM3
SLC6A7	CLEC16A	PLBD1	ITGB2
CDH9	USP49	S100A11	TMEM176B
SYT13	SPIRE2	LILRB1	GPNMB
ATP8A2	C17orf96	POSTN	TGFBI
CTXN3	HCG18	CST7	SH3BGRL3
C19orf30	LRP11	RAC2	MGST1
TNNT1	FAM216A	LILRB2	F3
TMEM132D	ARMCX4	PLEKHA4	RAB13
KCNB2	ARHGEF11	RNASE3	ALOX5AP
NEUROD6	PDPK1	ITGB2	FCGRT
HTR5A	KAT6B	SPP1	DNAJB1
KIAA1486	GRID2	CD300LF	BTG2
ATP2B3	AC024560.3	TRAF3IP3	GNG5
NEFM	NNT-AS1	CLEC7A	LGALS9
SLC17A8	RALGAPA1	VIM	CD163
IQSEC3	NRG3	PTPRC	PRDX6
FAM163B	ASB13	KLHDC7B	RARRES3
HMP19	RALGPS1	SERPINE1	SERPINH1
HRNBP3	THRB	CD14	LAP3
CACNG3	KCNAB1	C2	CAPZB
GJD2	KLHL32	FAM177B	TMED10
KCNT1	TARSL2	S100A9	FCGR1A
SRRM4	PRR3	GPNMB	HLA-DMB
ACTL6B	GGT7	CYBB	TNFRSF1A
GPR26	NBEA	HOXA4	EMP1
KCNV1	PELI3	RBM47	CAP1
LHX5	SECISBP2	ADAMDEC1	GBP2
CHGA	LRRTM3	CD7	ATP6V1F
WSCD2	CHRNB2	LSP1	GNB2
CUX2	HERC2P9	LOC100233209	NUCB1
PVALB	DZIP3	IL10	TPP1
SLC17A6	KIAA1549L	MACC1	VSIG4
INA	FUT9	C17orf87	WLS
SYT4	APBA1	VENTX	WDR1
HRH3	SCN1A	RHOH	FSTL1
GABRA1	GABPB1-AS1	LRRC25	STAB1
L1CAM	TRIM23	HOXB4	HLA-DQA1
TRIM67	ZNF609	CYTIP	CALD1
INSM2	TNNT1	UBD	RHOA
PCSK2	ADAM11	ALOX5	CTSS
HTR1A	MTMR1	CLCF1	ARPC2
XKR7	RAB40C	C1QA	FAM20C
CPLX2	CTD-2562J17.7	OLR1	UCP2
KCNC2	SOBP	SHOX2	SCARA3
4-Mar	HMGN2P15	SOCS3	GADD45A
DGKK	NALCN	CASP1	COL6A2
FAM123C	PCYT1B	CXCL11	MYL12B
GRIN1	RASL10B	IL2RA	TUBA1C
PRLHR	LINC00087	C1QC	MMP14
SCRT1	SHANK3	TLR7	CD53
VSTM2A	COG1	COL8A2	CTSC
MYT1L	TMEM240	FCGR1A	PMP22
GABRG2	MMP24	CA3	TMED9
SVOP	C3orf18	TREM2	LAMP1
CACNG2	KLRC3	FBP1	15-Sep
	BTRC	NKG7	ASAH1
	SUZ12P	P2RY8	FLOT1
	SMAP1	FCER1A	PSME2
	BSN	FCER1G	ARHGDIA
	CSMD3	EN1	LGMN
	ZNF821	PDCD1	ARPC5
	WDR86	APOC2	IFI16
	PNMA3	ANXA2P2	LAPTM4A
	SCAPER	MX2	BRI3
	SMIM13	LILRA6	SDCBP
	DGKB	SERPING1	HLA-F
	FAM19A2	FAM20A	VAMP5
	RAP1GAP2	OSR2	TYMP
	RP11-143K11.1	CSF2RB	SOCS3
	TNKS	CTSS	PAM
	EIF4ENIF1	FAM129A	CSF1R
	PAK3	LIF	TNFRSF12A
	DZIP1	IL18	LMO2
	GARNL3	RUNX1	PSMB9
	RP11-1055B8.3	C17orf60	STAT1
	MTMR4	CD44	IFITM1
	SPHKAP	IL6	GSTK1
	FMR1	PTGER4	GBP1
	NUDT10	TIMP1	MCL1
	DOCK3	GPRC5A	SERPINB6
	KIAA1644	VCAM1	FCGR2A
	AC062021.1	TNFSF8	IRF9
	GABRG1	SASH3	ZFP36L1
	RP11-2E11.9	MMP7	SEC61A1
	DIS3L	HOXB3	ARF4
	LINC00938	VNN2	PLXND1
	KCNB1	COL8A1	NUPR1
	NKIRAS1	CCR1	KRTCAP2
	CRTC1	EMR2	PSMB8
	BRD3	CD300C	SERPINA1
	SARM1	HOXB7	IL32
	AC013402.2	TMEM71	S100A4
	RFPL1S	C5AR1	CTSA
	RP11-706O15.1	FCGR1C	DAD1
	HINT3	LY96	YBX3
	DLG3	SFRP4	TMBIM1
	TMEM170B	S100A8	ZFP36L2
	TANC2	PRAM1	VAT1
	ERCC6L2	CLECL1	PFKFB3
	C2orf27A	PTCRA	FXYD5
	DHTKD1	MS4A4A	SHISA5
	NYAP1	OASL	PRR13
	KCNC1	UBASH3A	IER2
	RP11-547I7.2	TYROBP	TLN1
	FNDC5	HSPA6	SEC11C
	CASD1	LILRB4	CYB5R3
	LRRC4C	GNLY	UBE2L6
	MCF2L2	FGL2	TSPO
	RP11-38L15.3	AIM1	CDC42
	LRP8	LILRA1	VAMP8
	SAMD8	TFEC	BAX
	TMEM25	IGJ	PDIA4
	FAM217B	CAPG	HLA-DQB1
	PCYT2	ZBP1	PSMB4
	TSSC1	CD86	PLOD1
	RIMS2	CD37	C10orf10
	AMN1	WDFY4	WWTR1
	AC004158.3	IQGAP2	RAC1
	MAGI1	C16orf54	SPI1
	FOXRED1	LRRN4CL	CP
	PEAK1	VNN1	MYH9
	FLRT1	HCLS1	PLSCR1
	TACC2	CD180	PTRF
	HECTD4	HOXA11	NOP10
	RRAGB	IL15	CHMP2A
	RIMS1	IL12RB1	TRMT112
	TSHZ1	IL1RN	TRIP6
	LINC00237	TNFRSF11B	SLCO2B1
	GPR27	ERP27	PRSS23
	NEURL	CD68	HCLS1
	RGS7	GPR183	CEBPD
	PRSS35	PARVG	MVP
	ADCY5	DOCK2	CORO1A
	SBK1	VAV1	VMP1
	DDHD2	ABI3	PTP4A2
	GS1-251I9.4	SECTM1	RNF130
	EYA1	CASP4	CD276
	UBE2O	C1orf162	PSME1
	PPM1L	MSLN	ATP6V0B
	FRRS1L	F13A1	POLR2L
	DEXI	SLN	9-Sep
	MTA3	GALNT5	CAV1
	DDX25	PARP15	LMNA
	R3HDM1	SLAMF1	ARPC4
	NOL4	HAVCR2	CD164
	SLC2A13	VSIG4	ACTR3
	CCBL1	SPI1	APOL2
	SYNGAP1	IBSP	ADAM9
	SCN2A	C3AR1	CERS2
	UBQLN2	HK3	MXRA7
	GNB5	FYB	DDOST
	PITPNB	HOXD9	SYNGR2
	LRP1B	CASP5	TMEM176A
	IQSEC3	PTAFR	RAB7A
	NDUFA6-AS1	MYO1F	SDF4
	LHFPL4	NCKAP1L	IQGAP1
	IGLON5	C1S	TRIM22
	RPS6KL1	HGF	LYZ
	LINC00672	NCF1B	HEXB
	DNM3	EVI2B	TMEM59
	REPS2	ICOS	LMAN2
	CXXC4	AMICA1	TAP1
	VSTM2B	PLEK	SEPN1
	UBE2QL1	LOC400759	SLC15A3
	FBXO11	CD84	SLC39A1
	GPR75-ASB3	INMT	LAIR1
	LRRC20	BLNK	PSENEN
	PDZD8	FPR2	PPT1
	CRBN	CD33	CREG1
	BRWD1	SIRPB2	MS4A7
	HID1	APBB1IP	KDELR1
	ZNF25	PIK3CG	AK2
	SEC61A2	TNFSF13B	ADORA3
	GJB6	TBC1D10C	HAMP
	FAM211B	APOBEC3G	RGS10
	CNKSR2	CTSC	MSR1
	NDUFS1	TNFAIP8	LAMP2
	CASKIN2	HCST	CTNNA1
	SHISA7	PTGS1	CFI
	TMEM246		NAGK
	RIC3		TNFAIP2
	KMT2A		PPP1CB
	EZH1		SEC61B
	PPFIA3		OLFML3
	STK32C		LILRB4
	NF1		VKORC1
	MGAT3		CXCL16
	RIMS4		TMEM230
	DSCAM		IFI44
	LARGE		BCAP31
	GRAMD1B		MAN1C1
	GPR173		HSPB6
	WNK2		SLC2A5
	CALN1		LST1
	TMEM8B		CD4
	ST8SIA3		COPE
	CARKD		CRTAP
	WDR48		F13A1
	CELSR3		CYBB
	CHCHD6		NAPSB
	AKAP11		PLP2
	YTHDC1		WTAP
	PI4KAP2		METTL7B
	GPRASP2		TAF10
	ELAVL2		ATOX1
	KCNN1		NINJ1
	WHSC1L1		GYPC
	ATAD1		SPATS2L
	RTN4R		FLII
	SHANK2		RNF181
	TMEM132B		GLRX
	CACNB1		C19orf10
	KCNH3		EFEMP2
	CTD-3193O13.9		VAMP3
	HIRA		BUD31
	DPF1		CD37
	FRA10AC1		RPN2
	NTNG2		POLD4
	FBXO41		OLR1
	FRY		TRAM1
	SLC30A9		SSR3
	KIAA1147		FOLR2
	YAF2		SYNM
	SPTBN4		CXCR4
	LSM14B		RPN1
	GDPD1		SLC11A1
	RXRB		PICALM
	GRIPAP1		CMTM3
	PTPRT		FBXO32
	HUWE1		PPP1R18
	YPEL4		LITAF
	TRAK1		PTBP1
	TSPAN5		HDLBP
	RIPPLY2		ENG
	TTC19		RAP1B
	HDAC4		MIR4435-1HG
	YLPM1		CAST
	TRAF3IP2-AS1		GMFG
	NFYB		IFNGR2
	GNAL		RHOG
	GPRIN1		MGAT1
	REEP1		YKT6
	FAM171A2		FCGBP
	FBLL1		CPVL
	GRID1		TXN
	MYT1		ITGB4
	PPFIA2		TUBB6
	MLLT4		ILK
	DSCAML1		PLEKHA4
	KDM3B		PLS3
	DACT3		ATRAID
	DLGAP3		SCIN
	RAB11FIP3		MXRA8
	VPS26B		SH3BGRL
	NR1D2		M6PR
	DGCR5		FPR1
	SMC3		STAT3
	KIAA1755		TPST1
	LRRC37B		HM13
	LDOC1L		AP2S1
	MGAT5B		PYGL
	SRGAP3		KDELR2
	LINC00641		HEXA
	LINC00599		EGR2
	WDFY3		TAX1BP3
	LINC00888		G6PC3
	RASGRF1		SUMF2
	SH3YL1		RER1
	RAB3C		SLC4A2
	GPHN		TRAPPC1
	CNTNAP2		MANF
	DPP10		AKR1A1
	LPPR3		SLC16A3
	HSPA12A		MAN2B1
	GABRA3		PCBP1
	AASDHPPT		SERPINF1
	RUSC2		LAMB1
	RP5-1119A7.17		UBE2D3
	STARD10		NEK6
	CABLES1		RAP1A
	SLC1A1		LINC00152
	PRKCE		IER3
	MYO5A		TBC1D1
	FAM155A		RAB34
	RNF144A		SHC1
	RB1CC1		TMEM50A
	CGREF1		C1orf54
	EVI5L		AKR1B1
	PPM1B		SPRY2
	PRKCA		TXNDC17
	SIK3		ITPKB
	DTX1		PDLIM7
	ARL3		DUSP6
	ACBD5		LCP2
	NETO1		BHLHE41
	SMAD9		TMEM205
	SLC8A2		SCPEP1
	LPCAT4		LHFP
	FGF13		CYSTM1
	TMEM35		CYFIP1
	SLC9A6		PLAU
	C1orf95		PPP1CA
	ABHD14A		PFKL
	SECISBP2L		KLF6
	HNRNPUL2		MICALL2
	EHD3		ARL6IP5
	GPR123		MFSD1
	PJA1		NRP1
	PVRL1		RRBP1
	ACACA		S1PR3
	MAPK8		TMEM147
	PARP2		PCED1B-AS1
	CASQ1		IRAK1
	TBC1D5		XBP1
	KCNJ11		TGFB1
	ARHGAP32		C3AR1
	PATZ1		DAP
	KLHL23		BHLHE40
	RAPGEFL1		TAPBP
	OPCML		LAMC1
	DCX		SEC11A
	LDB1		SP100
	CXXC11		ECE1
	RP1-257A7.5		CSTB
	GNAZ		IRF1
	ADD2		NECAP2
	UNC5A		GPR34
	TMEFF1		ITGB5
	PC		NQO1
	CD200		TRAPPC5
	CDK5R2		AGTRAP
	MAP3K10		XAF1
	NEGR1		SURF4
	FBXW11		GNS
	RAC3		MYO9B
	PCDH7		LPAR6
	LRRTM2		CKLF
	TM2D3		HOMER3
	SSTR2		BTN3A2
	DNM1L		ATP1B3
	DYNLL2		HERPUD1
	RND1		PALLD
	CIT		RFTN1
	AC006449.1		AP1S2
	RBFOX2		LY96
	MYH10		UBA7
	SCRT1		LAMTOR2
	HABP4		PSMB10
	CKMT1A		IFNGR1
	KIAA0408		PDLIM3
	HMGN5		PLXNB2
	AKT3		C1orf43
	PARP6		HNRNPF
	DLG2		TCIRG1
	TRIM37		FAM129B
	POGZ		LY86
	NISCH		PSMC2
	TBPL1		PSMB3
	NPEPPS		GALNT2
	PWAR6		IFI35
	RNF157		REXO2
	CDHR1		SLC39A7
	CRHR1-IT1		GBP3
	CTD-3193O13.11		ICAM1
	PUM2		MS4A4A
	HSD11B1L		PARP9
	SLCO1A2		SMS
	FAXC		PARP10
	POU6F1		EMILIN1
	USP46		PLAUR
	SLC25A36		OSTC
	C22orf39		PRMT2
	RABGAP1		PIGT
	ANKRD13B		NFE2L2
	ADHFE1		KCTD12
	NET1		PTP4A3
	ARRB1		DNAJB11
	OIP5-AS1		PRELID1
	CDH10		LRP10
	RAPGEF2		SFRP4
	TBKBP1		CDC37
	ACAT2		PTPN6
	FAM13C		C6orf62
	BRD8		CASP1
	SLC25A27		PCOLCE
	ATL1		MGAT4B
	KIF3A		PLAT
	ZFYVE20		C1orf162
	INPP1		CEBPB
	SLC24A3		ANXA11
	CAMSAP2		CAPZA1
	PCSK2		VASP
	PCGF2		CAPN5
	KSR1		TMEM219
	TSPAN11		UPP1
	AKAP6		FLNC
	LINC00634		LCP1
	RNF146		ITGAV
	C2orf80		PLEKHO1
	SHANK1		APRT
	PAAF1		GSTO1
	NAP1L2		TRAPPC3
	MYT1L		HIST1H2BK
	MICAL3		PLOD2
	MYCBP2		CASP4
	KCNJ9		SZRD1
	GRIK2		ARID5A
	ELFN2		PLOD3
	HLF		CARD16
	KBTBD11		SNX10
	LRRC4		TMEM106C
	TMEM145		FAM49B
	KIAA1161		MGST2
	ELAVL4		COL5A2
	SBF1		RHOQ
	CMTM4		FOSL2
	OXR1		PABPC4
	UBQLN4		ARRB2
	UBE2E2		GAS6
	TMEM179		ITGA5
	MFSD6		SH3GLB1
	ZNF711		SIPA1
	GLRB		BLVRB
	ARFGAP2		COLGALT1
	MICU1		RRAS
	PLCB1		DBNL
	IGSF21		PLIN3
	FAM171B		HMG20B
	SEMA4B		HCST
	RNF112		PPP1R15A
	SYT4		ZNHIT1
	LZTS3		TMCO1
	TMEFF2		MAFB
	CKMT1B		PGLS
	NOTCH1		AC010441.1
	MSL1		DNALI1
	ASRGL1		TM4SF1
	SRPK2		DHRS3
	CTIF		LYN
	ADAM22		TNIP1
	NMNAT2		ADRM1
	KAT7		LHFPL2
	TAOK3		GLIPR2
	TEF		GAA
	BRINP1		PARVG
	ACBD7		C19orf24
	GDAP1		TXNDC5
	CELF5		ATP5E
	HMGCR		FCGR1B
	KLHL25		RFXANK
	ASTN1		LAT2
	EPHB1		DPY19L1
	GNAI1		PVRL2
	RAB11FIP4		TMEM109
	NUDT11		RB1
	ATP8A1		SSR1
	BCL7A		ST6GAL1
	GIT1		PLCB2
	PTPRD		HLA-DOA
	EHMT2		ARHGAP4
	ANKRD46		PEPD
	RP11-158M2.3		GLIPR1
	ENOPH1		NPL
	FAM57B		KANK2
	RP11-58B17.2		UROD
	MEIS3		ERBB2IP
	MLLT6		C1orf85
	UNC13A		LIMS1
	EBF4		SLC25A39
	GABRG2		GPSM3
	NECAP1		EHD2
	NAP1L5		CENPB
	PHACTR1		ARHGEF1
	TNPO2		FCGR2C
	CNIH2		ECSCR
	TUG1		IL18
	SNHG14		ARRDC4
	RPRD1A		TRIM69
	CDH20		HAVCR2
	NFIB		MYO1F
	MAST1		FERMT3
	KIF2A		DAB2
	FAM222A		MAPKAPK2
	KIF21B		STEAP3
	ELAVL3		PTPN12
	ARHGEF9		UNC93B1
	DPYSL4		ERGIC1
	NCAM2		CYBRD1
	TTC9B		GEM
	BAI3		GNG12
	RP11-284F21.7		APBB1IP
	DIRAS2		PNRC1
	ZBTB18		DHRS7
	PHLPP1		TBXAS1
	FAM168B		LOXL2
	VIPR2		NCSTN
	PCDH15		FGFR1
	FSD1		FAM198B
	AMOTL2		IL13RA1
	RCOR2		SAMHD1
	CHST1		LSM10
	CASKIN1		ALOX5
	GABRD		PSMA3
	MEGF11		OXA1L
	PEG3		ISLR
	MMD2		SYPL1
	CACNG7		FYB
	LPHN3		PHLDA3
	CRY2		SCAMP2
	FAM168A		STT3A
	FAM171A1		EVI2B
	PRRT2		TMEM248
	PNMAL1		DRAM2
	GCLC		GBA
	OPHN1		THEMIS2
	BLCAP		C2
	CPNE5		CD52
	GLCCI1		DNASE2
	RPRM		FCGR2B
	ATP2B2		GSDMD
	TBC1D14		GAL3ST4
	NXPH1		ANO6
	PTPRN2		RNASE6
	ACTL6B		TMEM165
	CASC3		PLD4
	SEMA6B		GIMAP4
	SGSM2		STK40
	NCKAP1		COPZ2
	GNG4		SEC31A
	MLLT11		AP1B1
	GABRB3		CNPY3
	PIANP		TNKS1BP1
	DEAF1		TGFBR2
	AP3B2		LAMA4
	USP22		SAMD4A
	TCEAL5		ECM2
	WAC		MFSD12
	MADD		PDGFA
	TMEM151B		DEGS1
	SNRPN		PYCARD
	BMP2		HCK
	VSTM2A		GTF3A
	ATAT1		TNFRSF14
	SPIRE1		WASF2
	LPHN1		TWF2
	ZMIZ1		TMSB4XP8
	GPSM1		PSMC4
	DUSP26		FTLP3
	GAREML		VCL
	CBX1		GUSB
	SV2A		FILIP1L
	TUB		DCTD
	SEPHS1		METRNL
	GSTA4		GGT5
	CSDC2		PROS1
	SERP2		PNP
	SHC2		PLEK
	ALDH5A1		POMP
	APBA2		SERPINB1
	ACSL6		JOSD2
	KLF15		OSTF1
	MAPK8IP3		MLEC
	RAB5B		PTGFRN
	ARHGEF7		OLFML2B
	SSBP3		ITGAX
	CELF4		TNFSF12
	TOM1L2		ADAM15
	ALDH6A1		DAP3
	TMOD2		SHKBP1
	KIAA0895L		CECR1
	CHD3		PRR24
	ARPP21		C1RL
	PPP3CB		TGIF1
	NDRG3		PTPRC
	KIF1B		TNFRSF1B
	BRSK2		ABCC3
	SVOP		NUTF2
	PALM		MKNK1
	PRKCZ		PODXL
	MUM1		ATF5
	STX1B		CNN2
	RAD21		WIPF1
	TUBG2		CSF1
	AMER2		SAMSN1
	FAM192A		ADAP2
	PHACTR3		SNX17
	DLL1		MRPL34
	RPH3A		TAPSAR1
	C14orf132		COLEC12
	MGEA5		IGSF6
	GABBR2		RHBDF2
	PKIA		HIST1H2AC
	BRSK1		TNFSF13
	SHISA4		IRF3
	PPP3CA		PPAP2A
	SYBU		CLPP
	SCN3B		MRPS15
	FGF12		CD93
	MOAP1		FUCA2
	ZMYND11		LTBR
	ABI2		GALNT10
	CDIP1		NCKAP1L
	RAP1GAP		TMEM173
	RP11-231C18.1		RGS19
	WASF3		ELL2
	KCNQ2		C17orf62
	WASF1		CSF3R
	SPTBN2		LINC00116
	TSPYL4		SPON2
	NRSN1		STX4
	ATP6V0A1		CORO1B
	ATXN7L3B		CXCL12
	PAFAH1B1		SIPA1L1
	LSAMP		FHL3
	CAMK2G		DFNA5
	PTPRA		CDK2AP2
	JPH3		RNF7
	MXI1		FGFRL1
	DCXR		EVA1B
	FAM19A5		DENND3
	ATOH8		TMUB1
	GPR162		RAB8A
	FAM134A		ACSL1
	GALNT13		SRPR
	HDGFRP3		CAPN1
	PIP4K2B		PIM1
	USP54		UBD
	SMARCC2		TGFBR1
	SREBF2		HYAL2
	CDK5R1		DNM2
	CELF3		MOB1A
	KIAA0195		SLA
	DPP6		CYB5B
	RFTN2		ARAP1
	CYFIP2		CSK
	DLGAP1		POR
	TERF2IP		CD83
	RUFY3		APOL1
	CRTAC1		TXNDC12
	SATB1		TMEM179B
	C8orf46		ADIPOR1
	RTKN		RGS3
	IDI1		SP110
	FCHSD2		CIB1
	MAGED4		OAS2
	LMO3		SOD3
	SYNGR1		ARF6
	LINC00925		CYP27A1
	MYO10		TGFB1I1
	PDE2A		C19orf66
	SNAP91		POP4
	BZRAP1		PPCS
	AGAP2		DERL2
	CNTFR		RAB32
	PFKM		RPS6KA1
	UQCRC2		MNDA
	NLGN2		KXD1
	MAPK10		GGCT
	NDUFV1		CRYZ
	LRP4		FAM187A
	PDXP		EFNA1
	PTPRS		CREM
	JPH4		DDR2
	NAP1L3		CCR1
	SETD5		NLRC5
	CADM2		STXBP2
	HDDC2		TFE3
	MAP1A		CYB5R1
	DGCR2		ODF3B
	KIF3C		TMED3
	TOMM20		SWAP70
	KCNIP3		RNF213
	RAB2A		PLEKHO2
	ALCAM		PRKACA
	SLIT1		ACAA2
	SH3GL2		GNG10
	MAPK8IP2		C5AR1
	ARNT2		CLPTM1L
	LUZP2		BTN3A3
	PID1		TWSG1
	SPTAN1		SIL1
	INA		TREM1
	FDFT1		RAC2
	DLG4		TP53I13
	RASL10A		SIVA1
	PNMA1		PHF11
	SLC25A23		SASH3
	CHGA		MYOF
	FAM110B		PXN
	PPP2R2C		SIGLEC10
	PODXL2		TMEM119
	FASN		PLXDC2
	CPLX1		TGFB3
	MAGEH1		CD300A
	CNRIP1		ETF1
	RAB6B		CYTH4
	OMG		TPD52L2
	PSIP1		SNX6
	YPEL3		MBD2
	ASIC1		OSMR
	LINC00461		IL18BP
	ATP9A		MOV10
	SNN		RNPEPL1
	HRSP12		PTGES3P1
	AP2B1		CHPF2
	BCR		CD97
	SLC1A4		UBE2A
	SPAG9		SQRDL
	SCHIP1		PLK3
	CRMP1		WAS
	GRIA4		BCL3
	SLC6A1		FGL2
	TSPYL2		CHMP4A
	KLHDC3		BMP2K
	ZDHHC22		ABI3
	ATCAY		PTGS1
	GRIN1		ARMCX6
	SYN1		QSOX1
	HMGCS1		CCDC109B
	LRRC8A		C21orf59
	B3GAT1		BTN3A1
	KIF5C		CCL5
	ARHGEF4		SDF2L1
	APBB1		UBE2F
	PIK3R1		ADPGK
	PCBP4		APOBEC3C
	GDAP1L1		MRPL17
	RAPGEF4		FAM26F
	C16orf45		DUSP23
	KCNIP2		SPTSSA
	CLASP2		LIMK2
	NRXN1		PARP14
	LPPR1		MYD88
	ARPP19		AKAP2
	SYT11		NAGA
	TTC3		C5orf15
	BEX4		CPQ
	USP11		GYG1
	LRRN1		RENBP
	BEX2		PCBD1
	CBS		GM2A
	CLIP3		SLC43A3
	AGAP3		DNPEP
	CHGB		NAA20
	LINC00657		POLR1D
	GNAO1		G6PD
	PSD		GNL2
	LINGO1		BACE2
	HIP1R		MYO1E
	STXBP1		TBC1D9B
	SCAMP5		PALD1
	TNR		SLC2A4RG
	CSNK1E		SLC7A7
	LHFPL3		IL10RA
	STMN3		FAM114A1
	SEZ6L		C9orf89
	FBXL16		FUCA1
	TCEAL2		SLC29A1
	NSMF		STK17A
	MATR3		ZMYM6NB
	BASP1		TMEM120A
	NRXN2		CLEC7A
	GRIA2		STAT6
	TMEM59L		IFNAR1
	SLC22A17		PTPN18
	SHD		CIITA
	KIF1A		TMEM8A
	NGRN		PML
	3-Sep		IFFO1
	ATP6V1G2		CD86
	SLC1A2		CRB2
	CPLX2		CAV2
	ATP1A3		ABHD14B
	GDI1		ITPA
	EIF4A2		AC008738.1
	FAIM2		ORMDL2
	MAPT		NR1H2
	RUNDC3A		CHCHD7
	STMN2		AIDA
	PHYHIPL		SNX2
	NKAIN4		DOK3
	5-Sep		AC008964.1
	ABAT		TANK
	SYP		CCNG1
	NSG2		BCL2A1
	VAMP2		TXNDC15
	ETNPPL		TMX1
	LRIG1		CMTM6
	KIF5A		ALKBH5
	ALDH2		EVA1C
	THRA		DIRAS3
	CSPG5		PAMR1
	PDZD4		EHBP1L1
	SFRP2		ZNF436
	TNK2		RUFY1
	PFN2		ADPRHL2
	NDRG4		ERAP1
	TCF12		ARHGAP9
	ENHO		HMHA1
	ADCYAP1R1		RBMS1
	OLIG2		SH3KBP1
	MAP2		SAMD9L
	HSP90AB1		SNX8
	MTSS1L		IGFLR1
	GABBR1		ADAMTS1
	RTN3		CHST2
	NCAM1		BCL7B
	RP11-161M6.2		CFLAR
	BEX1		CD58
	GLUD1		MBNL1
	SMOC1		TSPAN4
	TSPAN7		IRF8
	RTN1		RNASE2
	SCD5		IQGAP2
	SCD		TM9SF2
	SCG3		MAPKAPK3
	SOX8		ARSA
	LDHB		FMNL1
	GPM6A		WIPI1
	FXYD6		ELK3
	ALDOC		RCN3
	C1orf61		PILRA
	BCAN		PHYKPL
	NDRG2		PSMD9
	PEA15		NCF4
	MT-CO2		NADK
	MT-RNR2		DPYD
	MT-CO1		MAGT1
			OSBPL3
			SBNO2
			ADAM28
			SIPA1L2
			PIM3
			TNFSF13B
			RPA3
			MAP3K7CL
			BOLA3
			IER5L
			EPS8
			FHOD1
			ENTPD1
			AC093673.5
			TGOLN2
			PARP12
			GLIS3
			IL4R
			EGLN2
			TMEM214
			ZDHHC12
			DTX3L
			SEPHS2
			HDAC7
			GCA
			NANS
			GDF15
			SLC35A4
			TMEM138
			GLA
			LTBP1
			GBE1
			BCAM
			FNDC3B
			SNAP23
			NTAN1
			FPR3
			PLA2G15
			HTATIP2
			GLB1
			TLR2
			LOXL1
			DOCK7
			RAB7L1
			MAP2K3
			SRPX2
			C7orf49
			PIK3AP1
			NEU1
			CNIH4
			ACP2
			CFD
			RCSD1
			ARL1
			ARHGAP30
			TRIP10
			C11orf24
			CREBL2
			SYNC
			ANXA4
			TTC1
			PPM1M
			GNPDA1
			ZMPSTE24
			FAM181A
			BNIP2
			SPRY4
			DEF6
			HMGCL
			LTC4S
			ANTXR2
			SPATA13
			CTD-2231E14.8
			TRIB1
			LEPROT
			BIN2
			LRRFIP1
			ESYT1
			AXL
			MIR22HG
			CFH
			ETHE1
			PCGF5
			APOL4
			YAP1
			YIPF2
			OVCA2
			APOL3
			SYDE1
			ADCK4
			SMCO4
			SPPL2A
			TMEM140
			CHSY1
			RNF135
			CTC-425F1.4
			TNFAIP3
			CNPY4
			TLR1
			SOAT1
			LILRB1
			B4GALT1
			FCGR1C
			AC011558.5
			MUC1
			C9orf3
			TRIM21
			FAH
			HDAC3
			CNPPD1
			C14orf119
			EPSTI1
			NUDT22
			RNF149
			B3GAT3
			HPS1
			MAF
			RP11-395B7.7
			CLIP1
			SOCS6
			VASN
			DOK1
			SH2B3
			CYB561A3
			SH3TC1
			HCP5
			P2RX4
			HHLA3
			KIFC3
			FAM129A
			IL10RB
			LEPRE1
			MAFF
			RALBP1
			SLC1A5
			RNF166
			ISG20
			LYPLAL1
			RUNX1
			DNAJC10
			FAS
			KIAA2013
			TXLNA
			NFKBIB
			FRMD3
			MTHFS
			FAM120A
			IER5
			CALHM2
			TEX261
			BTK
			CD302
			PDGFB
			HEG1
			GIMAP2
			TMEM256-PLSCR3
			UNC5B
			AP5Z1
			NMI
			CD33
			SLC15A4
			OSM
			TAPBPL
			LEPREL1
			DOCK2
			SRA1
			SERTAD3
			LYPLA2
			EHD4
			ARHGAP25
			SYK
			IRF5
			KIAA0040
			GPR183
			CD48
			RAB20
			H2AFJ
			ISOC2
			SEC24D
			C12orf5
			FLI1
			MX2
			RASSF8
			AHR
			NCF2
			REEP4
			CCDC23
			SNAPC2
			L3HYPDH
			SUCLG2
			MEF2A
			C15orf52
			IQCG
			ACSF2
			CTBS
			PARVB
			MPP1
			EDNRA
			TNFAIP8L2
			TRIOBP
			FAM91A1
			RHOJ
			MAP3K11
			NUP62
			TRIM14
			UAP1
			NAGLU
			MYO1C
			MPEG1
			APOBEC3G
			LINC00963
			ZBTB8OS
			FAM20A
			SAR1B
			KIAA0247
			NCF1
			HK2
			EDEM2
			MAP3K6
			HSPA6
			MTMR11
			DSE
			GYS1
			GSAP
			BICD1
			NFKBIZ
			TMEM60
			LMAN1
			RILPL2
			CDC26
			WDR46
			DHX58
			MAFK
			MOB3A
			ITGAM
			MR1
			SLC27A3
			ZBTB7B
			CYTL1
			RNF19B
			CANT1
			NFKB2
			ZC3HAV1
			ITPKC
			CMTM7
			AOAH
			UGCG
			RPF1
			RRAGC
			YIPF1
			HS2ST1
			LPCAT2
			CCDC88B
			LPAR5
			RNPEP
			SLC25A19
			TMEM107
			FAM111A
			VAV1
			ELF1
			ICOSLG
			BTN2A2
			MGAT4A
			WDR77
			BRMS1
			RELB
			GPR65
			PTPN2
			PPIC
			MLTK
			RARS
			ICMT
			CD84
			CRELD2
			PTAFR
			IRF2BPL
			SLC8B1
			SUMF1
			ARHGAP27
			DPP9
			PCYT1A
			SLC35D2
			CCDC107
			GPX1P1
			FAM120AOS
			HRH1
			NABP1
			LOXL3
			CARD8
			MED8
			LINC00984
			ARHGAP17
			ARAF
			EMILIN2
			FTSJ2
			RP11-834C11.4
			PPP1R35
			HSPB11
			ATL3
			HELZ2
			OSTM1
			FKBP15
			SLC16A4
			PGPEP1
			ITGAL
			SPHK1
			TMEM2
			ABRACL
			LPXN
			SLC35F6
			FRMD8
			DENND2D
			P4HA2
			B3GNT5
			DR1
			SIGLEC9
			SERPINB8
			SLC39A8
			CLN5
			GOLPH3
			CYLD
			IFIH1
			ASCC2
			TOR3A
			RNASE4
			DLC1
			TCN2
			RRP36
			NDUFV3
			ACOT9
			SLC50A1
			MFSD5
			TCEA3
			GIMAP5
			HPGDS
			DOCK8
			APOL6
			BLNK
			S100A3
			LRRC25
			NUMB
			FUOM
			SLC12A7
			MILR1
			IKBIP
			SDSL
			DNAJC3
			FAM126A
			FAM214B
			ELAVL1
			GPX8
			MAP3K8
			PQLC3
			RASSF1
			CEBPA
			TMEM127
			IL1RN
			RP11-750H9.5
			PBDC1
			DDB2
			SCO2
			ICAM2
			ACCS
			CLEC2B
			DHDDS
			IL6
			SLC35F5
			LYL1
			PINLYP
			IKBKB
			RIN3
			MLX
			TRIM56
			MRPL22
			PGM2
			ASL
			SERTAD1
			MREG
			RP11-65J3.1
			CXCL2
			MMP19
			NUP205
			BECN1
			ARHGAP18
			CSF2RA
			HEATR2
			RIPK1
			TAF12
			DLGAP1-AS1
			IL1R1
			RIT1
			STAT5A
			FES
			RPS6KA4
			SLC35A2
			FSTL3
			GMPPA
			CDH5
			STK10
			THBD
			NRM
			DNASE1L1
			ALG2
			AGA
			CSTA
			IL2RG
			AGPAT2
			FADD
			SNX9
			PRKCD
			TM6SF1
			UCHL3
			RP11-61L23.2
			RBM47
			ARHGEF10
			RECQL
			MTHFD1L
			HECTD3
			MUL1
			IL16
			EBI3
			SLC30A5
			SMIM15
			MCOLN1
			PIK3R5
			GIMAP6
			DPAGT1
			ZDHHC5
			ADCK2
			PCK2
			TEAD4
			HEBP2
			TRAF3IP3
			MAN2A1
			BATF3
			RIOK3
			GIMAP7
			CLEC5A
			TP73-AS1
			KCTD10
			ITPRIPL2
			HSD3B7
			ACVR1
			SLC6A6
			KDELC2
			PDIA5
			IRF2
			ARHGAP15
			MDFIC
			ST14
			CASP8
			PRKD2
			ANKRD22
			MSRA
			RAI14
			TRADD
			GCLM
			TANC1
			CBR3
			KHNYN
			KIAA0226L
			FEM1C
			MOB3C
			MBD4
			HPS3
			PTPN1
			CHST12
			PRAM1
			APITD1
			SHMT1
			TMEM150A
			SLAMF8
			AP001007.1
			UBTD1
			TRPV2
			SUSD3
			ALDH16A1
			FRMD4B
			RTCA
			SECTM1
			MGAT2
			NBEAL2
			ANG
			AP3B1
			TEP1
			PROCR
			BET1
			IPO4
			TBC1D2B
			ARHGAP29
			MIR24-2
			CARS2
			ROBO4
			PALMD
			IKZF1
			CREB3L2
			ABHD11
			DNAJC1
			ITPRIP
			SP140L
			TNFAIP6
			CEPT1
			ZNFX1
			GSS
			PCDH18
			PIGP
			TRIM26
			TLR7
			NFKB1
			YIPF5
			HGF
			SLC39A4
			RASSF3
			CD40
			SLC22A18
			DDX60L
			ITGB3BP
			TMEM51
			TNFAIP8
			CASP7
			CC2D1B
			DDX60
			DTX2
			RASAL3
			SLC37A2
			CYB561D2
			ALDH3B1
			CASP6
			OCEL1
			NKG7
			FBP1
			BCL2L12
			LXN
			SCIMP
			HLX
			NUBP1
			TNFRSF11B
			PIK3CD
			DUSP5
			TRIM5
			PARP4
			RP11-626G11.3
			RAB3IL1
			CD69
			AMPD3
			GAPT
			PLB1
			TMC8
			HK3
			NLN
			CTD-2521M24.9
			TTC38
			SLC10A3
			LILRA2
			NRBF2
			CLEC11A
			LGALS8
			RELL1
			DHRS7B
			CHST6
			PSORS1C1
			FKBP11
			ZNF787
			PLCG2
			TRNAU1AP
			TMCO4
			LRRN4CL
			RAP2C
			TES
			MAP3K14
			JMJD6
			ZNF217
			C1QTNF6
			MSRB1
			SOX18
			OASL
			NXT1
			COL8A2
			LACTB2
			CD180
			6-Sep
			HOXB7
			HIPK3
			KCNE3
			SAMD9
			CARD9
			TMOD3
			FCHSD1
			SLC9A1
			TMEM234
			PLBD1
			B4GALT7
			ERMAP
			FLT3LG
			C8orf76
			GMIP
			GEMIN7
			ARSD
			TMEM185B
			IL4I1
			SVIL
			ACVRL1
			HERC5
			VMO1
			CLCF1
			GNA15
			RASSF5
			AFAP1L1
			ZCCHC9
			ALPK1
			H6PD
			PMM2
			ITGA4
			FBXO22
			FGR
			TTC7A
			SIGLEC7
			ZDHHC1
			CCL8
			AC006129.4
			RAB27A
			OSCAR
			RP11-497H16.7
			ARFIP1
			GBP4
			GALNS
			RAP2B
			COL27A1
			HDHD3
			MANBA
			TRAC
			PTPN7
			GZMA
			ADPRH
			PSME4
			SEC22B
			EPHA2
			ABCC1
			SLC33A1
			PTGER4
			EMB
			PLAC8
			GLB1L
			TRPM2
			GALM
			WDFY4
			COQ10B
			FZD1
			FAM206A
			LAMA2
			IMPA2
			BTBD19
			TXNDC11
			PNPLA4
			FOSL1
			CPPED1
			TRIM38
			CLCC1
			POU2F2
			MYCBP
			KCNQ1
			GBGT1
			TLR3
			RABEP2
			PLEKHM1
			KIAA1551
			RP11-452F19.3
			ZNRF2
			PVT1
			SLC44A3
			CCR5
			ERI1
			RPS6KA3
			PIGC
			DENND1C
			DYRK3
			VRK2
			GBP5
			PLEKHF2
			IL6R
			TTC23
			ORAI3
			P2RY6
			MESDC1
			C1GALT1C1
			PI4K2B
			CTB-25B13.12
			CNOT11
			BTN2A1
			KCNJ5
			CD3E
			DPH3
			CYTIP
			GGCX
			FAM105A
			SERPINB9
			SUSD2
			TFEC
			BACH1
			RAB42
			CMAHP
			SLC38A6
			JAK3
			ZNF524
			NRROS
			S100A2
			MYO7A
			GSR
			GOLPH3L
			C2CD2
			RN7SL138P
			TMEM106A
			DNAJC21
			SMPDL3A
			SLC25A43
			PHTF1
			MPV17L2
			CD300LF
			BIN3
			KCTD9
			SLC46A3
			TREML1
			TTC12
			C5orf56
			AAED1
			TM4SF18
			ETV6
			MTMR14
			PLCE1
			RP11-524D16__A.3
			RTP4
			STK38
			LILRB2
			TRPM4
			NEXN
			BAK1
			HEXIM1
			FAM46A
			TMEM255B
			SSH3
			TMEM209
			CTTNBP2NL
			LINC01057
			HGSNAT
			TNFRSF6B
			C14orf142
			CD72
			CCRL2
			CCDC137
			EML4
			IL15RA
			RIPK3
			SNX24
			FAM114A2
			FAM78A
			TMEM19
			ERP44
			STAC3
			KCNJ8
			C4orf47
			TMEM67
			IKBKE
			TIFA
			HUS1
			ST8SIA4
			RP11-344B5.2
			NCF1B
			ABCD1
			BATF2
			SNX20
			DRAM1
			GTF2E2
			GNGT2
			LTB
			HAAO
			PCED1B
			MGME1
			RNFT1
			TBC1D22A
			NFATC1
			NPHP1
			MXRA5
			CDR2
			PSD4
			ANO10
			NCF1C
			APOBR
			GMPPB
			GALNT7
			MICA
