# Supplementary material for: Construction and validation of an immune infiltration-related risk model for predicting prognosis and immunotherapy response in low grade glioma
Source: BMC Cancer. 2023 Aug 5;23:727. doi: 10.1186/s12885-023-11222-5 (PMC10403952; doi:10.1186/s12885-023-11222-5)
Supplement: Supplementary file 15 — Additional file 15: Table S4. The RT-qPCR primer sequences and antibodies were used in this article. [file 12885_2023_11222_MOESM15_ESM.xlsx]

## Sheet: Sheet1
Common elements of DEGs between Cluster I and Cluster IV in TCGA seq, LGG and CGGA seq 325, LGG
Genes	Genes	Genes	Genes	Genes	Genes
ABCC3	CD74	RAC2	RUNX1	F13A1	CPLX1
CHI3L2	MSR1	LILRB2	IL6	HAVCR2	SHANK2
NAPSB	SLC11A1	PLEKHA4	PTGER4	VSIG4	KIAA1644
FCGBP	CD69	ITGB2	TIMP1	SPI1	CLVS2
CSTA	CCL5	CD300LF	SASH3	C3AR1	SYN1
SERPINA3	GBP2	TRAF3IP3	CCR1	HK3	STMN2
GBP5	BCL2A1	CLEC7A	HOXB7	FYB	TMEM151B
CD163	TNFRSF12A	VIM	C5AR1	PTAFR	GJB6
HAMP	CARD16	PTPRC	FCGR1C	MYO1F	CKMT1A
GZMA	ITGAL	CD14	LY96	NCKAP1L	CDK5R2
GPR65	C3	C2	SFRP4	C1S	UNC13C
CD3E	SLAMF8	GPNMB	PRAM1	HGF	CSMD3
RNASE2	APOL4	CYBB	MS4A4A	NCF1B	SLC8A2
CP	EMP3	RBM47	OASL	EVI2B	FAM19A2
CD48	GBP1	LRRC25	TYROBP	PLEK	RPH3A
CIITA	C1R	CYTIP	HSPA6	CD84	ELAVL2
TYMP	TLR2	UBD	LILRB4	BLNK	KCNIP2
SCIN	PLAU	ALOX5	FGL2	CD33	LRTM2
PTPN7	FPR1	CLCF1	TFEC	APBB1IP	CKMT1B
PDPN	SIGLEC7	C1QA	CAPG	TNFSF13B	SLC1A6
CLEC5A	CCL2	OLR1	CD86	APOBEC3G	ST8SIA3
TREM1	DENND2D	SOCS3	CD37	CTSC	CELF4
CCR5	IL2RG	CASP1	WDFY4	TNFAIP8	CHGB
FCGR2B	SIGLEC9	C1QC	IQGAP2	HCST	RIMS2
SERPINA1	ARHGAP15	TLR7	LRRN4CL	PTGS1	SPHKAP
FCGR2C	ALOX5AP	COL8A2	HCLS1	PSD	TNNT1
ANKRD22	METTL7B	FCGR1A	CD180	SNAP91	IQSEC3
PLAC8	NCF1	TREM2	IL1RN	CAMK4	KCNT1
GAPT	FCGR2A	FBP1	TNFRSF11B	GABRA3	ACTL6B
MS4A6A	ST14	NKG7	CD68	CELF3	CHGA
FCGR3A	FAM26F	FCER1G	GPR183	SHANK1	CUX2
S100A3	C1QB	APOC2	PARVG	SEZ6L	INA
IFI30	CFI	MX2	DOCK2	CDH18	SYT4
S100A4	LAIR1	SERPING1	VAV1	RAB3C	HRH3
ANXA1	NCF1C	FAM20A	ABI3	NELL1	PCSK2
FPR3	PLBD1	CTSS	SECTM1	GABRB3	CPLX2
LYZ	S100A11	FAM129A	CASP4	PTPRT	GRIN1
SRPX2	LILRB1	IL18	C1orf162	JPH3	SCRT1
VSTM2A	MYT1L	GABRG2	SVOP	CACNG2
